# Supplementary material for: Identification of a Prognostic Hypoxia-Associated Gene Set in IDH-Mutant Glioma
Source: Int J Mol Sci. 2018 Sep 25;19(10):2903. doi: 10.3390/ijms19102903 (PMC6212863; doi:10.3390/ijms19102903)
Supplement: Supplementary file 1 [file ijms-19-02903-s001.zip]

Archive with 4 entries (4 files):
- Supplementary Table S1.xlsx
- SupplFigure1.jpg
- SupplFigure2.jpg
- SupplFigure3.jpg
