# Supplementary material for: Identification of a Prognostic Hypoxia-Associated Gene Set in IDH-Mutant Glioma
Source: Int J Mol Sci. 2018 Sep 25;19(10):2903. doi: 10.3390/ijms19102903 (PMC6212863; doi:10.3390/ijms19102903)
Supplement: Supplementary file 1 [file ijms-19-02903-s001.zip › Supplementary Table S1.xlsx]

## Sheet: Supplementary Table S1
Supplementary Table 1: Differentially up- regulated genes in IDH1mut GSCs under hypoxia
Gene name	log2 fold-change	p-value	Gene name	log2 fold-change	p-value
CA9	4.00771	0.000289633	LOC100129904	1.22688	0.00959998
C4ORF47	2.17348	0.00335362	B4GALT2	1.22684	0.00117304
VEGFA	2.10584	0.000149649	C12ORF12	1.22507	0.00538855
TPD52	2.08943	7.21614e-05	LOC391157	1.22083	0.00269511
TMEM45A	2.02886	0.00572678	HS.131259	1.21956	0.00579402
TMEM45A	2.00458	0.00973527	C1ORF137	1.21872	0.00801202
LOC152586	1.94731	4.23583e-05	SIGLEC6	1.21717	0.00633995
IL1F5	1.91751	0.000364495	LOC441212	1.2155	0.00567515
LOC154761	1.89547	0.00407406	HS.572999	1.20904	0.00305437
VEGFA	1.8812	0.0012615	PGK1	1.20772	0.00259942
HMBS	1.86695	3.22096e-05	C1ORF87	1.20347	0.00434445
MAGEB1	1.85267	6.46131e-05	SEPN1	1.20297	0.00919486
EGLN3	1.81398	0.00215796	LOC400807	1.20208	0.00638262
LOC649951	1.80597	0.00041641	MTO1	1.19942	0.0010226
LOC644187	1.8047	0.00151612	C1ORF99	1.19921	0.00112463
DSEL	1.71787	3.47289e-05	SSX2	1.19902	0.00466643
LOC650140	1.71728	2.07946e-05	LOC642726	1.19808	0.00252154
DEFB118	1.71302	0.000520751	LOC646513	1.19357	0.0018051
TCEB3CL	1.69801	0.000133946	ENPEP	1.19025	0.00327217
BNIP3	1.68309	4.84557e-05	ELA1	1.18939	0.00529791
LOC653507	1.61406	0.00225685	LOC643035	1.18826	0.00995281
SNORD93	1.6126	0.00127393	ACVR2B	1.1879	0.00258664
WNT6	1.60633	0.000736151	MTP18	1.18593	0.00720165
HS.250011	1.59664	0.00520633	IKZF1	1.18435	0.00210593
LOC651308	1.58482	9.33801e-05	ADAMTS20	1.18414	0.00871851
LOC648735	1.56793	0.000197302	ALG13	1.18099	0.0039405
FLJ35429	1.55773	0.000854645	PLSCR2	1.17891	0.00396562
CDH6	1.55751	0.00374246	LOC653600	1.17517	0.00939702
C3ORF20	1.54794	0.00569217	LOC644767	1.17399	0.00902799
TPR	1.54446	0.00706425	LOC652417	1.17098	0.005662
LOC100129169	1.52224	0.00332879	LOC654109	1.16822	0.00109508
C10ORF73	1.51801	0.00343131	OR10K2	1.16794	0.00516653
LOC100132410	1.51185	0.000139515	HS.551324	1.16633	0.00576279
FAM162A	1.51037	0.00286204	HS.583653	1.16554	0.00757267
LOC652802	1.50556	0.00284417	GJB6	1.16008	0.00614572
HS.576963	1.50539	0.00557056	RERE	1.15967	0.00542666
LOC649948	1.50534	0.00399309	IL34	1.15838	0.00789156
HORMAD1	1.50143	0.00375712	NR3C1	1.15683	0.00372458
DAB1	1.50091	0.00115535	LOC727815	1.15503	0.00883889
HS.540958	1.49553	0.00140801	RUNX1T1	1.15001	0.00195458
CLEC2D	1.49326	0.00545934	MIR1911	1.14407	0.00330879
KLF7	1.48786	0.000233146	LOC645551	1.14023	0.00868
EYA2	1.48613	0.00163526	PAQR5	1.13501	0.00315238
HIST1H2AD	1.47887	0.00347776	MYF6	1.13428	0.00787784
HCN1	1.47201	0.00681016	HS.552709	1.1289	0.00891453
HS.534997	1.46994	0.00380726	C13ORF26	1.12882	0.0017482
BNIP3L	1.46531	0.009128	P4HA1	1.1279	0.00644902
LOC731932	1.46445	0.000834226	LOC646029	1.12518	0.00370602
LOC651580	1.45368	0.0033401	VSTM2	1.12311	0.00712674
C20ORF62	1.44556	0.000236765	LOC651896	1.12018	0.000753236
MTP18	1.44549	0.00873287	MIR802	1.11824	0.0028557
LOC650680	1.44485	0.00383284	LOC646890	1.11726	0.00529554
C16ORF65	1.44409	0.00609384	PDE4C	1.1169	0.00478177
HS.576822	1.4401	0.00493593	FAM90A8	1.11395	0.0025346
HS.545602	1.43958	0.00162163	LOC650428	1.10978	0.00277317
FPR2	1.43882	0.00275213	LOC642295	1.10575	0.00641396
SYT16	1.43216	0.00694055	LHX6	1.10379	0.00198006
LOC441711	1.43086	0.00157032	LOC648629	1.10295	0.00693679
LIM2	1.43068	0.00683847	DPPA4	1.10151	0.00756265
ARS2	1.42586	0.000583914	PPFIA4	1.09483	0.00955635
LOC401286	1.42128	0.000550432	CCRL1	1.0945	0.00235682
GRAP	1.40743	0.0011314	LOC644774	1.09413	0.00201032
TCL6	1.3945	0.00217256	LOC643275	1.09188	0.00480784
DDX12	1.39352	0.00146275	GPR45	1.08971	0.00426953
FAM139A	1.39119	0.00233584	LOC401410	1.08907	0.00760212
CCL15	1.3905	0.000813377	LOC732372	1.08812	0.00216488
LAIR1	1.37108	0.00128929	LOC650457	1.08688	0.000897878
EXT2	1.36739	0.00277055	NGF	1.08683	0.00305224
HS.582640	1.36679	0.007118	VEGFB	1.08614	0.00335452
HS.26010	1.36548	0.00372573	C3ORF55	1.08506	0.00329481
CCR9	1.36267	0.00377081	TNFSF8	1.08482	0.00618428
MIR596	1.35426	0.00691754	LOC652113	1.08482	0.00675089
LOC100129272	1.35041	0.0037427	LOC651794	1.0817	0.00333643
KIAA1245	1.34669	0.00280786	TAS2R7	1.078	0.00350001
OR5D13	1.3424	0.00673288	LOC651648	1.07627	0.0036256
OR6C65	1.33726	0.0039975	LOC644781	1.07607	0.00898573
LOC654092	1.33723	0.00323442	LOC650528	1.0737	0.00402632
F2	1.33491	0.00065109	HYDIN	1.07284	0.00804809
LOC100127910	1.33335	0.00465172	OR8U9	1.07226	0.00583875
IL28RA	1.32147	0.00278566	HS.450953	1.07157	0.00716736
SLC3A1	1.31723	0.00380449	LOC100134234	1.0672	0.00667086
HS.565871	1.31619	0.000456534	OTP	1.06553	0.00271293
LOC644319	1.31565	0.00265197	VLDLR	1.06206	0.000903539
A3GALT2	1.31455	0.00370662	LOC645325	1.06148	0.00363298
THEM5	1.31454	0.00234378	PTK6	1.0605	0.00115338
GFRAL	1.31434	0.00222899	DMD	1.05981	0.00103014
FLJ33708	1.31215	0.00325663	LOC100130935	1.05687	0.00422164
HS.555115	1.31151	0.00701216	WBP11P1	1.05454	0.00950538
XKRY2	1.31036	0.00609363	C19ORF26	1.04856	0.00347142
GPR62	1.30527	0.00709257	C21ORF130	1.04806	0.00280112
HS.148238	1.30279	0.00127036	LOC642671	1.0313	0.00696593
LOC644887	1.30179	0.00191208	OR5AR1	1.02975	0.00741445
DDIT4	1.30051	0.00182318	ACSL5	1.0251	0.00787124
LOC732402	1.2998	0.00329254	HS.548045	1.01124	0.00494347
PIGN	1.29241	0.00502608	LYVE1	1.0089	0.00522474
LOC643834	1.28865	0.00426974	LOC391761	1.00875	0.00592059
ADAM5	1.28548	0.00472756	HS.543907	1.00742	0.00997354
NIPSNAP3B	1.28518	0.00101611	CA3	1.0033	0.00732147
LOC647666	1.28174	0.00521873	PGK1	1.00101	0.00316726
MIR125A	1.28109	0.00389538	FLJ43826	0.996343	0.00753454
RELT	1.27798	0.00615598	BNIP3L	0.99062	0.00933867
LOC652543	1.27788	0.000383505	DAZAP1	0.988747	0.00820014
ITIH5	1.27499	0.00547344	C3ORF24	0.986227	0.0052275
SLC38A4	1.27473	0.0060635	LOC649136	0.977031	0.00651315
TAC1	1.27102	0.00325435	GEMIN7	0.97063	0.00889396
MMP26	1.26772	0.00503374	LOC649360	0.967081	0.00587056
MTP18	1.26642	0.0023378	LOC649203	0.9652	0.00909937
CXORF21	1.26516	0.00842873	LOC100131733	0.96407	0.00592489
IFNA7	1.26427	0.003482	LOC100049716	0.956482	0.00772133
LOC650010	1.26349	0.00288296	PGAM1	0.953587	0.00851296
LOC644099	1.2631	0.000527126	COL11A1	0.952599	0.00971287
GLS2	1.26238	0.00615431	LOC728927	0.951847	0.00831876
CACNB1	1.26193	0.00146121	MIR548K	0.95066	0.00344122
LOC646353	1.25986	0.00315485	LOC100130815	0.946693	0.00407112
SLC12A7	1.25955	0.000276302	OR4C45	0.944742	0.0033361
LOC100129002	1.25575	0.00912401	OSGIN1	0.94454	0.00827129
C1ORF126	1.25505	0.00161885	OR9G1	0.941799	0.0083956
DTX2	1.25469	0.0016347	HRES1	0.931315	0.00405637
HS.584251	1.25432	0.00156813	IL11RA	0.930306	0.00614492
HS.583779	1.25285	0.00964705	SCN2A	0.930058	0.0083875
F7	1.25282	0.000711008	GPBAR1	0.93004	0.00646594
KLRG1	1.25064	0.0060277	LOC401068	0.92885	0.006432
LOC646740	1.24851	0.00347757	PLOD1	0.928671	0.0094619
LOC728073	1.24522	0.00269414	TOP1P1	0.920695	0.00601376
LOC642223	1.24272	0.00532957	LOC100131909	0.919133	0.00851504
LOC644496	1.24131	0.00922493	LOC100133086	0.910674	0.00579157
LOC653238	1.23995	0.00481061	PGAM4	0.908118	0.00831959
LOC642305	1.23892	0.000629433	LOC650496	0.902974	0.0094604
LOC100132884	1.23802	0.00959464	MIR548F5	0.876851	0.0055334
LOC730049	1.2373	0.00472328	LOC100129865	0.874331	0.00671129
LOC440295	1.23625	0.00488516	NCRNA00161	0.869989	0.00722281
LOC255620	1.23433	0.00587354	HS.129261	0.86911	0.00696227
OLFM1	1.23397	0.00607187	LOC100132702	0.866057	0.00281518
PEX5L	1.23375	0.00485023	LOC340094	0.860683	0.00411113
TPD52L3	1.23282	0.00888065	RBM3	0.789035	0.00910155
NOX1	1.22772	0.00404784	STK16	0.774574	0.00887684
